# Supplementary material for: Conjugates for use in peptide therapeutics: A systematic review and meta-analysis
Source: PLoS One. 2022 Mar 8;17(3):e0255753. doi: 10.1371/journal.pone.0255753 (PMC8903268; doi:10.1371/journal.pone.0255753)
Supplement: S1 Data — (XLSX) [file pone.0255753.s006.xlsx]

## Sheet: Extraction Sheet
Covidence #		Title	Reviewer Name	Study ID		Title	University/Lab	Notes	Aim of study	Study design characteristics	Animal model characteristics	Intervention characteristics				Conjugate characteristics		Conjugated peptide size	Outcome measures		Other	Study funding sources	Possible conflicts of interest for study authors	Sequence generation	Sequence generation supporting text	Baseline characteristics	Baseline characteristics supporting text	Allocation concealment	Allocation concealment supporting text	Random housing	Random housing supporting text	Performance Bias - Blinding	Performance Bias - Blinding supporting text	Random outcome assessment	Random outcome assessment supporting text	Incomplete outcome data	Incomplete outcome data supporting text	Selective reporting	Selective reporting supporting text	Other sources of bias	Other sources of bias supporting text
209	Bak 2020	Recombinant Peptide Production Platform Coupled with Site-Specific Albumin Conjugation Enables a Convenient Production of Long-Acting Therapeutic Peptide.	Ashan Wijesinghe	Bak et al 2020	http://dx.doi.org/10.3390/pharmaceutics12040364	Recombinant Peptide Production Platform Coupled with Site-Specific Albumin Conjugation Enables aConvenient Production of Long-ActingTherapeutic Peptide	School of Materials Science and Engineering, Gwangju Institute of Science and Technology (GIST),Gwangju 61005, Korea	24 March 2020; Accepted: 14 April 2020; Published: 16 April 2020	To identify how conjugation site affects the therapeutic capacity of the peptide using GLP1_C and HSA	3 experimental groups: GLP1_16HSA GLP1_19HSA GLP1_28HSA (the location at which HSA is conjugated onto GLP1) No controls involved. No mention of blinding of investigators.	BALB/L mice (5x3)) 8-week old female healthy free access to water and food 12h light/12h dark cycle	GLP1 GLP1 is used in the treatment of T2DM	31-mer (~ 3400 Da) lys-to-arg mutation at position 34 ala-to-gly mutation at position 8 (to avoid ubiquitous protease DPP-IV)	no control used	IV injection (10nmol/kg dose) Blood samples collected from the etroorbital venous sinus at 16, 1, 2, 4, 8, 12, and 24 h after administration.	HSA - transport molecule	66534.9 Da	GLP1_16HSA - 70653.7 Da GLP1_19HSA - 70563.0 Da GLP1_28HSA - 70658.7 Da	three enzyme-linked immunosorbent assays (ELISAs) run on the blood samples collected	GLP1_16HSA - 8.4 h GLP1_19HSA - 7.4 h GLP1_28HSA - 8.0 h (there is a graph)	The extended half-lives of the variants correspond with those reported in a previous study.The extended half-lives obtained in our study are in accordance with one (8.5 h) reported for chemically synthesized GLP-1 conjugated to HSA in mice	This work was supported by the National Research Foundation of Korea (NRF), funded by the Ministry of Science and ICT (Grant No. 2019R1A2C1084910 and 2018R1A4A1024963). This work was also supported byGIST Research Institute (GRI) grant funded by the GIST in 2020	The authors declare no conflict of interest.	Unsure	"The mice were randomly divided into three groups (n = 5)," makes me think the allocation took place according to the investigator's judgement of 'random.' Not an objective measure	Low risk of bias	8 week old female mice Says they were weighed but weights are not mentioned - but seeing that they are all 8 weeks we can assume they're within a range.	Unsure		Unsure		Unsure		Unsure		Unsure		Low risk of bias		High risk of bias	The study did not contain a control group to compare the conjugated therapeutic peptide half-life to!
954	Chen 2016	Chemical conjugation of evans blue derivative: a strategy to develop long-acting therapeutics through albumin binding.	Ashan Wijesinghe	Chen et al., 2016	10.7150/thno.14322	Chemical Conjugationof Evans Blue Derivative: A Strategy to DevelopLong-Acting Therapeutics through Albumin Binding	Xiamen University, Xiamen, China2	Received: 2015.11.05; Accepted: 2015.11.12; Published: 2016.01.01	To study how specialized truncated Evan's Blue (a dye) derivatives can be used as linkers (linking peptide and HSA). The proof of concept was demonstrated using Exendin-4.	Experiment group: tEB-Exendin-4 (Abextide) Control group: Exendin-4 & Albiglutide (GLP-1 dimer) No mention of blinding investigators.	BALB/C mice (n=4*3) healthy females 4 -5 weeks (18 - 20g) housed in groups of 5 12h light/dark cycle food and water allowed ad libitum	Exendin-4 - potent agonist of mammalian glucagon-like peptide-1 re-ceptor (GLP-1R	39 aa (~ 4.3 kDa)	Exendin-4 Albiglutide (GLP-1 dimer)	monitored for 2 hours tail vein injection 3.7 MBq (100 ŒºCi)	tEB - a dye			dynamic PET scan for 2 hours studying blood, liver & kidneys	Not exactly measured in the method we would like it to have been for the MA, but can be derived from figures in the paper		National Natural Science Foundation of China China Scholarship Council	The authors have declared that no competing interest exists.	Unsure	It's mentioned that the animals were divided "randomly" for other aspects of the study, however, it is not explicit for the PET scan.	Low risk of bias		Unsure		Unsure		Unsure		Unsure		Unsure		Low risk of bias		High risk of bias	The animals were housed in groups but seem to have been considered as experimental units individually. It is also a multi-arm study, there is no explicit mention that the same animals were not reused.	no std dev
793	Fawaz 2020	Phospholipid Component Defines Pharmacokinetic and Pharmacodynamic Properties of Synthetic High-Density Lipoproteins.	Ashan Wijesinghe	Fawaz et al., 2020	https://doi.org/10.1124/jpet.119.257568	Phospholipid Component Defines Pharmacokinetic and Pharmacodynamic Properties of Synthetic High-Density Lipoproteins	University of Michigan & Purdue University	Received February 26, 2019; accepted November 18, 2019	To study how changing the phospholipid component of synthetic HDL can affect the half-live of Apo mimetic peptides	4 experimental groups no control no blinding details	Healthy male Sprague-Dawley rats 8 weeks fasted overnight (n=3x4)	22A - ApoA1 mimetic peptide improves several properties, such as ABCA1-mediated cholesterol efflux and the ability to activate LCAT and facilitate cholesterol esterification; en- hancing antioxidant properties; improving chemical stability; and reducing hemolytic side-effects	2623.17 (computed via ProtParam)	none	50 mg/kg tail vein injection 22A- POPC 22A-DMPC 22A-DPPC 22A-DSPC	phospholipids of varying length POPC DMPC DPPC DSPC			time point (predose, 0.25, 0.5, 1, 2, 4, 8, and 24 hours) blood samples (approx. 0.3 ml) jugular vein noncompartmental analysis.	22A- POPC = 3.3 h 22A-DMPC = 3.0 22A-DPPC= 3.3 22A-DSPC = 3.3		American Heart Association 13SDG17230049 (A.S.); National Institutes of Health [R01GM113832 (A.S.), R01HL122416 (J.J.G.T. and A.S.), R01HL122416 (A.S.), T32GM07767 (M.V.F.), T32HL125242 (M.V.F.)]; MedImmune (A.S. and J.J.G.T.); Upjohn award (A.S.); Barbour fellowship (D.L.); and American Foundation for Pharmaceutical Education fellowship (M.V.F.).		Unsure		Low risk of bias		Unsure		Unsure		Unsure		Unsure		Low risk of bias		Low risk of bias		Unsure
240	Fu 2020	PEGylated leuprolide with improved pharmacokinetic properties.	Ashan Wijesinghe	Fu et al., 2020	https://doi.org/10.1016/j.bmc.2020.115306	PEGylated leuprolide with improved pharmacokinetic properties	nstitute ofPolymer Chemistry, College of Chemistry, NankaiUniversity, Tianjin 300071, China	Received 17 November 2019; Received in revised form 26 December 2019; Accepted 2 January 2020	To determine how PEG can affect half-life of leuprolide in the bloodstream.	Good controls used No mention of blinding	SD rats (n=5x6) Male	PEG2K-LEU PEG5K-LEU leuprolideacetate, a nonapeptide analogue of the natural GnRH used in prostate cancer treatment	leuprolide = 1209.6 Da	unmodified leuprolide	timings - predetermined (but not mentioned) dose = 1 mg/kg (with regards to LEU)	PEG	PEG2K = ~2000 Da PEG 5K = ~5000 Da	PEG2K-LEU = 32.35.6 Da PEG5K-LEU = 6144.2 Da	blood collected from orbit analysed using UPLC-MS/MS	LEU = 0.43 +/- 0.025 h PEG2K-LEU = 0.53 +/- 0.032 h PEG5K-LEU = 1.28 +/- 0.64 h	Not mentioned.	National NaturalScience Foundation of China (Grant Nos: 51625302, 51873091, and81573354) and the National Key Research and Development Program of China (2017YFC1103501	The authors declare that they have no known competing financial interests or personal relationship	Unsure	There is no mention whatsoever about groupings or allocation	High risk of bias	All male ~300g but no mention on age or health (presumed healthy)	Unsure		Unsure		Unsure		Unsure		Unsure		Low risk of bias	As much as it lacks a lot of the detail regarding how it is done, the study seems to contain all the relevant outcome assessment information - leads me to believe that the lack of detail is to try and condense the paper and not because there might have been some reporting blunders	Low risk of bias	Multi arm study but quite clear that the animals were not reused.
884	Fukushima 2019	Glycosaminoglycan-Conjugated Insulin Derivatives Suitable for Once-Daily Formulations	Ashan Wijesinghe	Fukushima et al., 2019	x	Glycosaminoglycan-Conjugated Insulin Derivatives Suitable forOnce-Daily Formulations	Seikagaku Corporation, 6-1, Marunouchi 1-chome, Chiyoda-ku, Tokyo 100-0005, Japan (Y.T.)	Received:January 7, 2019Accepted:March 7, 2019Published:March 19, 2019	To compare how glycosaminoglycans chondroitin and heparosan can increase half-life of insulin when conjugated.	Multiple experimental groups looking at multiple arms and multiple interventions. No mention of investigator blinding	ICR mice - male - 5wk old SD rats - male - 5 wk old housed in groups of 3‚àí5 23¬±3¬∞C and 50¬±20% humidity 12h light/dark conditions ad libitum access to water and CRF-1 diet	Insulin Chondroitin conjugated: CH-X-GlyA1-insulin CH-X-LysB29-insulin CH-X-GlyA1/LysB29-insulin (X = C3, C6, C11) 9 varieties in total Heparosan conjugated: HPN-C3-GlyA1-insulin HPN-C3-LysB29-insulin HPN-C3-GlyA1/LysB29-insulin 3 varieties in total	not mentioned but most likely 5.8 kDa	no control used (insulin with linker but not glycosaminoglycan used - can this be considered a control?)	CH-insulin (ICR mice): IV injected of 340 nmol/kg (2mg/kg) blood samples collected before and various time points up to 48h HPN-insulin (ICR mice): IV injected of 100 nmol/kg assuming blood samples collected as above SD Rats: Both varieties of insulin IV injected of 90 nmol/kg assuming blood samples collected as above	Chondroitin Heparosan Both are glycosaminoglycans - high-molecular-mass sugar chains of GAGs are highly hydrophilic and biodegradable.	The attached supplementary data file has some sort of MS analysis of conjugates. Not quite sure how to determine the info I need from this tho!	refer comment above	sandwich ELISA kit blood samples collected before and various time points up to 48h	presented in tables, writing and figures. (best to extract directly from paper as there are over 12 varieties in total)	b	All authors are employees of Seikagaku Corporation, which funded the entire research budget.	The authors declare no competing financial interest.	Unsure	No mention at all of how sequence allocation took place	Low risk of bias		Unsure		Low risk of bias	There was technically no control involved so housing was standardized for the experimental groups	Unsure		Unsure		Low risk of bias		Low risk of bias		High risk of bias	None of the interventions contained non-conjugated controls. This was also a very complex, multi-arm study and there was no explicit mention that the mice used were different groups.	no std dev
204	Ichikawa 2018	Glycosaminoglycan Conjugation for Improving the Duration of Therapeutic Action of Glucagon-Like Peptide-1.	Ashan Wijesinghe	Ichikawa et al., 2018	http://dx.doi.org/10.1021/acsomega.8b00467	Glycosaminoglycan Conjugation for Improving the Duration ofTherapeutic Action of Glucagon-Like Peptide‚Äë1	Seikagaku Corporation	Received:March 13, 2018Accepted:May 8, 2018Published:May 18, 2018	To study the effects of Glycosaminoglycan conjugation on the half-life of Glucagon-Like Peptide‚Äë1.	Blinding details not mentioned. No controls used	Male ICR mice 5 weeks 20‚àí26 ¬∞C humidity (30‚àí70%) 12h dark/light cycle free access to water and chow diet	GLP-1C (7-37) potentiating glucose-dependent insulin secretion from the endocrine pancreas	~ 3300 Da EDA‚àí (LMDS)- linker added		300 nmol/kg IV injection	Chondroitin - CH70 & CH90 Heparosan - HPN50 They are glycosaminoglycans	CH70 = 42 kDa CH90 = 49 kDa HPN50 = 51 kDa		Blood samples were collected from the tail vein 0, 12, 24, 48, 72, 96, 120, and 144 h quantified using a glucagon-like peptide-1 (active) ELISA kit	CH70‚àíEDA‚àí(LMDS)‚àíGLP-1C = 32.9 h CH90‚àíEDA‚àí (LMDS)‚àíGLP-1C = 25.3 h HPN50‚àíEDA‚àí (LMDS)‚àíGLP-1C = 33.6 h			The authors declare no competing financial interest.	Unsure		Low risk of bias	All male	Unsure		Unsure		Unsure		Unsure		Unsure		Low risk of bias		Unsure
709	Kim 2019	Prolonged half-life of small-sized therapeutic protein using serum albumin-specific protein binder.	Ashan Wijesinghe	Kim et al., 2019	https://doi.org/10.1016/j.jconrel.2019.09.017	Prolonged half-life of small-sized therapeutic protein using serum albumin-specific protein binde	Korea Advanced Institute of Science and Technology (KAIST)	Received 22 May 2019; Received in revised form 20 September 2019; Accepted 24 September 2019	To observe the serum half-life of GLP-1 when conjugated with novel non-antibody protein scaffold composed of LRR modules.	Multiple arms Control group available No mention of blinding details.	Male balb/c mice 4 weeks old 23 ¬± 2 ¬∞C with 50 ¬± 5% relative humidity 12 h light/dark cycle. fed a standard animal diet and water.	GLP1 - lower the blood sugar level in a glucose- dependent manner by stimulating the secretion of insulin	30aa (~3300) None	off-target binding repebody	ELISA pharmacokinetics: anesthetized with isoflurane (2.5 %) 100 ŒºL, 25 nmol/kg IV Radioisotope pharmacokinetics: anesthetized with isoflurane (2.5 %) 1.85 MBq in sterile saline, 100 ŒºL IV	LRR modules, called ‚Äúrepebody‚Äù The HSA-specific repebody with a binding affinity of 4.3 nM - peptide as well	96 kDa when bound to HSA (supplementary data) ~30 kDa repebody + GLP1 ~26.7 kDa repebody (derived from available data)	~30 kDa repebody + GLP1	ELISA and radioisotope pharmacokinetics: mice were euthanized at predetermined time points (n = 5 mice each at 0.05, 0.5, 1, 3, 6, 12 and 24 h) blood from the aorta abdominalis.	ELISA pharmacokinetics: initial and terminal half-life - 4.2 h and 10.7 h (as opposed to control initial half-life - 1.3 h & cleared prior to terminal measure) Radioisotope pharmacokinetics: Two phase model: initial - 1.1h terminal = 8.57 one phase model: initial - 0.70 h terminal = -		Bio & Medical Technology Development Program (NRF-2017M3A9F5031419), Global Research Laboratory (NRF-2015K1A1A2033346), and Mid-Career Researcher Program (NRF-2017R1A2A1A05001091)		Unsure	"randomly divided into control and experiment groups."	Low risk of bias		Unsure		Unsure		Unsure		Unsure		Unsure		Low risk of bias		Unsure		no std dev
363	Knadler 2015	Disposition of Basal Insulin Peglispro Compared with 20-kDa Polyethylene Glycol in Rats Following a Single Intravenous or Subcutaneous Dose.	Ashan Wijesinghe	Knadler et al., 2015	http://dx.doi.org/10.1124/dmd.115.064337	Disposition of Basal Insulin Peglispro Compared with 20-kDaPolyethylene Glycol in Rats Following a Single Intravenous orSubcutaneous Dose	Lilly Research Laboratories, Eli Lilly and Company, Indianapolis, Indiana	Received April 10, 2015; accepted July 14, 2015	This study followed the retention time of PEG moiety attached to insulin lispro via radiolabelling.	Control is not relevant to our study. No blinding details mentioned.	Male Sprague-Dawley rats aged 7‚Äì9 weeks not fasted and had immediate access to food after dosing rats were assigned to eight groups (maybe housed together? not mentioned)	Insulin lispro - a rapid- acting analog of insulin Radiolabelled [125I]BIL and [14C]BIL	5.8 kDa modified P28K and K29P	none	BIL ~0.5 mg/kg IV via tail vein	PEG	20kDa	not mentioned, but good guess = 25.8 kDa?	- blood drawn via a jugular vein at 1, 3, 6, 9, 12, 24, 48, 72, 96, 120, 144, 168, 192, 240, and 336 h - four rats per time point for [125I]BIL and from six rats per time point for [14C]BIL - Each rat was sampled at three or four time points - Terminal blood samples were collected via cardiac puncture under isoflurane anesthesia. immunoreactive BIL (intact BIL) in serum determined via ELISA	[14C]BIL - 5 [125I]BIL - 20		Eli Lilly and Company	not mentioned.	Unsure		Low risk of bias		Unsure		Unsure		Unsure		High risk of bias	"four rats per time point for [125I]BIL and from six rats per time point for [14C]BIL. Each rat was sampled at three or four time points" makes me believe that they were keeping track of which mice is being used - not random!	Unsure		Low risk of bias		Unsure		complicated controls also no std dev
928	Lear 2020	Engineering of a Potent, Long-Acting NPY2R Agonist for Combination with a GLP-1R Agonist as a Multi-Hormonal Treatment for Obesity.	Ashan Wijesinghe	Lear et al., 2020	https://dx.doi.org/10.1021/acs.jmedchem.0c00740	Engineering of a Potent, Long-Acting NPY2R Agonist forCombination with a GLP-1R Agonist as a Multi-Hormonal Treatmentfor Obesity	Unsure	Received: May 10, 2020 Published: August 26, 2020	To study the pharmacokinetics of PYY when conjugated with PEG and Fatty Acids.	Experimental group compared to unconjugated control group. No blinding details mentioned.	healthy male Sprague Dawley rats age 9‚àí20 weeks body weight 369‚àí554 g (n = 3 per compound) animals were singly housed free access to food and water Ambient temperature and humidity 12 h light/dark cycle	peptide tyrosine tyrosine (PYY)	3,630 Da	PYY without any covalently conjugated PEG/Fatty acids	administered as a 1 h intravenous infusion non fasted mice via femoral vein cannula final dose of 0.033 mg/kg administered at a rate of 1.67 mL/kg/h.	PEG/Fatty acids			blood collected via a jugular vein cannula at 0.25, 0.5, 0.75, 1, 1.17, 1.33, 1.5, 2, 4, 6, 8, 24, 30, and 48 h post-start of infusion analysed using UPLC-MS/MS	figure4 and table5			The authors declare no competing financial interest.	Unsure		Low risk of bias		Unsure		Low risk of bias		Unsure		Unsure		Unsure		Low risk of bias		Unsure		no std dev
458	Liu 2015	A novel stearic acid-modified hirudin peptidomimetic with improved pharmacokinetic properties and anticoagulant activity.	Ashan Wijesinghe	Liu et al., 2015	10.1038/srep14349	A novel stearic acid-modified hirudin peptidomimetic with improved pharmacokinetic properties and anticoagulant activity		received: 27 January 2015 accepted: 26 august 2015 Published: 24 September 2015	To observe the interactions of a stearic acid modified hirudin peptidomimetic in the bloodstream.	Experiment group compared against unconjugated hirudin and natural hirudin as well No data on animal handling mentioned.	SD rats (n=5x3) (280‚Äì320g or 180~220g)	Hirudin mimetic - hirudin plays a role in inhibiting the activity of thrombin in the blood coagulation pathway	2348.03 Da	unconjugated drug natural peptide hirudin	1Œºmol/kg IV	Fatty acid (stearic acid)	338.99 Da	2687.02	Jugular vein (0.3 mL) hirulog-1: 0, 2, 5, 10, 15, 20, 30, 45, 60, and 90 min; peptide1: 0, 5, 10, 15, 20, 30, 45, 60, 90 and 120min; peptide S2: 0, 5, 15, 30, 45, 60, 120, 240, 360, 480 and 600min. Analysed using an ESI-MS/MS system	Hirulog-1 = 15.1¬±1.3 min Peptide 1 = 13.5¬±2.6 min Peptide S2 = 212.2¬±58.4* min		This work was supported by Grant 2010CB529802 from Basic Research program of china, the China Specific Project for Developing New Drugs during the Eleventh Five-Year Plan Period (NO. 2009ZX09103-628) and the China Natural Science Foundation (No. 81072676).	The authors declare no competing financial interests.	Unsure		Unsure		Unsure		Unsure		Unsure		Unsure		Low risk of bias		Low risk of bias		Unsure			note: peptide 1 and hirulog 1 are both controls in a sense (both unconjugated mimetic peptides of hirudin, however, I used peptide 1 as a control because conjugated peptide was closer in structure to this	Does this effect the weighting? Should I be calculating the true control along with the remaining experimental groups?
521	McVicar 2017	Radiomitigation and Tissue Repair Activity of Systemically Administered Therapeutic Peptide TP508 Is Enhanced by PEGylation.	Ashan Wijesinghe	McVicar, Rayavara & Carney, 2017	10.1208/s12248-016-0043-7	Radiomitigation and Tissue Repair Activity of Systemically AdministeredTherapeutic Peptide TP508 Is Enhanced by PEGylation	University of Texas	Received 10 October 2016; accepted 30 December 2016; published online 17 January 2017	To determine an efficient conjugate to systematically administer TP508.	Had a comparable control group Experimental group measuring 4 different doses No mention of blinding	Male CD-1 mice 11‚Äì21-week housed, five per cage 12:12-h light‚Äìdark 21¬±0.5¬∞C humidity of 50¬±20% Water and chow were provided ad libitum.	TP508 (508‚Äì530 of human prothrombin) - potent tissue repair properties among a whole host of other reparation properties	23 amino acid (~2530 kDa)	unconjugated peptide	injected intravenously 100 ŒºL of 2.16 mM: TAMRA-labeled TP508, TAMRA-labeled PEG5k-TP508, TAMRA-labeled PEG20k-TP508, TAMRA-labeled PEG20k-Cys14-TP508, and 0.43 mM of TAMRA-labeled PEG30k-TP508	PEG	5 kDa, 20 kDa, & 30 kDa	not explicitly mentioned except for the peptide below. But could be easily derived from above data. PEG5k-TP508 is 7.3 kDa	At each timepoint, mice were euthanized blood drawn form ventricular heart puncture fluorescence measured to determine serum conc.	TP508 = 13.7 min PEG5k-TP508 = 11.5 min PEG20k-Cys14-TP508 = 70 min PEG20k-TP508 = 93 min PEG30k-TP508 = 258 min		NIH/NIAID Grant 5R44AI086135.	Conflict of Interest: Chrysalis BioTherapeutics has licensed worldwide exclusive rights to TP508 from The University of Texas Medical Branch. DHC and KR receive compensation from Chrysalis BioTherapeutics or have stock or stock options in the company. Potential conflicts of interest are managed by the University of Texas Medical Branch Conflicts of Interest and Commitment Committee.	Unsure		Low risk of bias		Unsure		Unsure		Unsure		Unsure		Unsure		Low risk of bias		Unsure		no std dev
567	Pessi 2019	Cholesterol-conjugated stapled peptides inhibit Ebola and Marburg viruses in vitro and in vivo.	Ashan Wijesinghe	Pessi et al., 2019	https://doi.org/10.1016/j.antiviral.2019.104592	Cholesterol-conjugated stapled peptides inhibit Ebola and Marburg viruses T in vitro and in vivo	United States Army Medical Research Institute of Infectious Diseases	Received 9 June 2019; Received in revised form 22 August 2019; Accepted 25 August 2019	Studied the pharmacokinetics and pharmacodynamics of a cholesterol+PEG stapled Ebola virus inhibitor peptide.	No controls 2 experimental groups with slight variations to conjugate No animal handling data	BALB/c mice (n=3) held in BSL-4 containment facilities	HR2 peptide - a peptide that spans the sequence 610‚Äì633 of EBOV GP2 (a ‚Äòclass I‚Äô fusion protein based on its two heptad repeat (HR) regions)	~2530 Da	None	EBOV-5 (PEG = 4) EBOV-6 (PEG = 12) 2-10 mg/kg	PEG molecule stapled to cholesterol	unknown		unknown	Graph needs to be analysed to get the numbers		This work was supported in part by funding from the United Statesof America provided by The Joint Science and Technology Office forChemical and Biological Defense (JSTO-CBD) of the Defense ThreatReduction Agency (DTRA) under plan number CB10217. The fundingagency had no involvement in any aspect of the study including design,data collection, analysis, interpretation, or composition of this manu-s…	Antonello Pessi was an employee of PeptiPharma, Pascale Vicat andValerie Couturier were employees of Sanofi(Paris), Kent Kester andJohn Shiver were employees of SanofiPasteur (Swiftwater), and KaraCarter was an employee of Sanofi(Cambridge) while these studies wereconducted. The authors have no other declarations of interest.	Unsure		Unsure		Unsure		Unsure		Unsure		Unsure		High risk of bias	Details regarding how the half-life was measured, time points at which blood was drawn, or the actual half-life numbers were not included.	High risk of bias	Pharmacokinetic study was not in the protocol (methods section), however, was reported in the results in addition to the mouse effects model that was planned.	Unsure
469	Ranganath 2015	Discovery and Characterization of a Potent Interleukin-6 Binding Peptide with Neutralizing Activity In Vivo.	Ashan Wijesinghe	Ranganath et al., 2015	10.1371/journal.pone.0141330	Discovery and Characterization of a Potent Interleukin-6 Binding Peptide with Neutralizing Activity In Vivo	Ironwood Pharmaceuticals, Cambridge, MA, United States of America	Received: June 26, 2015 Accepted: October 6, 2015 Published: November 10, 2015	Studies the effects of a novel IL-6 binding peptide that is able to neutralize the pro inflammatory effects of IL.	No controls used No mention of blinding	Male ICR Mice & SD Rats housed in a temperature-controlled environment ad libitum access to rodent chow and water group housed Blood drawn under isoflurane anesthesia Male cynomolgus monkeys individually housed in cages provided ad libitum access to food and water, supplemented with fruit and snacks Animals were exercised and participated in enrichment programs habituated and trained for injectio…	PN-2921 - a novel, yet potent IL-6 binding peptide created starting from a functionally inert scaffold (ZDC)	34 residue (~3740 Da) several residue exchanged cyclohexyl-L-alanine at position 3 NŒµ-acetyl-L-Lys at 16 KPEG40Br at 29 making PN2921	No controls used	cynomolgus monkeys: 0.1 umol/kg ICR mice and SD rats: 0.23 Œºmol/kg	PEG	40 kDa		cynomolgus monkeys: Blood collected from 3 at a time at fixed time points till 2 weeks post-dosing ICR mice and SD rats: Blood collected from 3 mice and 4 rats at a time at fixed time points till 1 week post-dosing Blood samples analysed through LC-MS/MS	mice = 23h rats = 36h monkeys = 59h		This research was funded by Ironwood Pharmaceuticals, Inc. The funding source was involved in the study design, data collection and analysis, decision to publish, and preparation of the manuscript.	Chris Graul and Angelika Fretzen are former employees of Ironwood Pharmaceuticals and own stock in Ironwood Pharmaceuticals. Sheila Ranganath, Nicole Avitahl-Curtis, and Alex Monreal, are former employees of Ironwood Pharmaceuticals and do not own stock in Ironwood Pharmaceuticals. Derek Wachtel, Christopher Leitheiser, Sylvie Bernier, Guang Liu, Jenny Tobin, Joon Jung, Hong Zhao, Wayne Schairer,…	Unsure		Low risk of bias		Unsure		Unsure		Unsure		Unsure		Unsure		Low risk of bias		Unsure
536	Tan 2017	Myristic acid-modified thymopentin for enhanced plasma stability and immune-modulating activity.	Ashan Wijesinghe	Tan et al., 2017	http://dx.doi.org/10.1016/j.intimp.2017.03.025	Myristic acid-modified thymopentin for enhanced plasma stability and immune-modulating activity	henzhenInstitutesofAdvancedTechnology,ChineseAcademyofSciences,Shenzhen518055,PRChina b DepartmentofBiomedicalSciences,CityUniversityofHongKong,HongKong,China	2017-03-31	Observes the effects of thymopentin conjugated with Myristic acid	experimental group unconjugated control group no blinding details	Male Wistar rats (200 ¬± 20 g) (n=5x2) standard rodent chow and fresh distilled water ad libitum 20% humidity 23 ¬± 1 ¬∞C 12 h light/dark cycle	Thymopentin - synthetic pentapeptide corresponding to the active site of the hormone thymopoietin	680 Da	unconjugated TP5	1 mg/kg IV	Myristic acid - fatty acid		1017 Da	100 uL blood samples collected at 0.5, 5, 10, 20, 30, and 45 min and 1, 2, 3, 4, 6, 8, and 10 h	TP5-MA = 1.75 ¬± 0.72 TP5 = 0.022 ¬± 0.004		‚ÄúHundred Talents Program‚Äù of the Chinese Academy of Sciences, Shenzhen Sciences & Technology Innova- tion Council (CXZZ201208311 75831692, KQCX20130628112914285).		Unsure		Low risk of bias		Unsure		Unsure		Unsure		Unsure		Low risk of bias		Low risk of bias		Unsure
411	Tang 2017	Influence of route of administration and lipidation of apolipoprotein A-I peptide on pharmacokinetics and cholesterol mobilization.	Ashan Wijesinghe	Tang et al., 2017	10.1194/jlr.M071043	Influence of route of administration and lipidation of apolipoprotein A-I peptide on pharmacokinetics and cholesterol mobilization	University of Michigan, Ann Arbor, MI	2016-11-23	To study the influence of route of administration and degree of lipidation of ApoA1 22A conjugated as a synthetic HDL moiety.	2 experimental groups observing IV and IP routes. Each with an unconjugated peptide as control. No mention of blinding details.	Male Sprague-Dawley rats (n=4x2) 300-350 mg maintained on a chow diet. fasted overnight prior to intervention fed at 8 hr time point fasted again 24 prior to final bleed	ApoA-I mimetic peptide 22A treatment of atherosclerosis	~2420 Da	unconjugated 22A	75 mg/kg IV	DPPC - Dipalmitoylphosphatidylcholine POPC - phosphatidylcholine 1:1 ratio			Blood (300‚Äì500 ul) was drawn from the jugular vein predose and 0.25, 0.5, 1, 2, 4, 8, and 24 h after dosing analysed using LC/MS	22A - 3.8 (9.6) h 22A-sHDL - 6.27 (16.6) h		American Heart Association (AHA 13SDG17230049 to A.S. and AHA 16POST27760002 to W.Y.), the Michigan College of Pharmacy Upjohn Award, and the National Institutes of Health R01 GM113832 and R21 NS091555. E.E.M. was partially supported by a fellow- ship from the Cellular Biotechnology Training Program (T32 GM008353) and Translational Cardiovascular Research and Entrepreneurship Training Grant (T32 …		Unsure		Low risk of bias		Unsure		Unsure		Unsure		Unsure		High risk of bias	The materials mention 4 rats per group, however, the results only discusses 3 rats per group. No deaths or exclusion discussed.	Low risk of bias		Unsure
528	Zorzi 2017	Acylated heptapeptide binds albumin with high affinity and application as tag furnishes long-acting peptides.	Ashan Wijesinghe	Zorzi et al., 2017	10.1038/ncomms16092	Acylated heptapeptide binds albumin with high affinity and application as tag furnishes long-acting peptides	Ecole Polytechnique Fe ÃÅde ÃÅrale de Lausanne (EPFL), Lausanne CH-1015, Switzerland.	Received 21 Feb 2017 | Accepted 24 May 2017 | Published 17 Jul 2017	To test the efficacy of a novel heptapeptide-fatty acid moiety as a peptide conjugate.	2 experimental groups testing the conjugate bound to 2 peptides 2 controls, one with peptide alone and other with the conjugate. No mention of blinding	Female Sprague Dawley rats (n = 3x4)	PK128, an inhibitor of plasma kallikrein (a subgroup of serine proteases) UK18, an inhibitor of urokinase (a plasminogen activator)	PK128 = 15 residue (~1650 Da) UK18 = 16 residue (2405 Da) [derived from the supplementary papers attached]	non-tagged UK18	0.5mg/kg tag-UK18 0.5mg/kg tag-PK128 0.3mg/kg UK18 0.25 mg/kg tag via the tail vein	peptide-palmitoyl tag (F)-EYEKpalmEYE	1729 Da	tag-UK18 - 3759 tag-PK128 - 3699	Blood samples (100 ml) collected at different time points via orbital sinus HPLC analysis of sample to determine t1/2	2.9¬±0.7 (tag-PK128) 7.4¬±0.2h (tag-UK18) non-tagged UK18 - 18¬±1 min (0.30¬±0.02)		Swiss National Science Foundation, grant no. 157842.	C.H. is a scientific founder of Bicycle Therapeutics. The remaining authors declare no conflict of interests.	Unsure		Unsure		Unsure		Unsure		Unsure		Unsure		Low risk of bias		Low risk of bias		Unsure			t1/2 presented as alpha (distribution) and beta (elimination). I chose elimination
																								16		3		16		14		16		15		9		0		12
																								0		12		0		2		0		0		5		15		1
																								0		1		0		0		0		1		2		1		3

## Sheet: Random Effects Model - ALL
Absolute difference in means
Effect Size	ES (Vesterinen Eq 4)**	x_c = mean control	variance in x_c (=SD^2)	x_rx - mean treatment	Variance (=SD^2)	Corrected Combined SE
Fu et al (1)	0.1	0.43	0.000625	0.53	0.001024	0.000549109
Fu et al (2)	0.85	0.43	0.000625	1.28	0.4096	0.178837
Liu et al	3.315	0.225	0.00187777	3.54	0.947378	0.189851
Tan et al	1.728	0.022	1.6e-05	1.75	0.5184	0.103683
Tang et al	2.46	3.81	92.16	6.27	275.56	122.573
Zorzi et al	7.1	0.3	0.0004	7.4	0.04	0.0134667
Fixed Effect					Computing Tau^2
Study name	Effect Size	Variance	WT	ES*WT	ES^2*WT	WT^2
Fu 2020 (1)	0.1	0.000549109	1821.13	182.113	18.2113	3.31652e+06
Fu et al (2)	0.85	0.178837	5.59169	4.75294	4.04	31.267
Liu et al	3.315	0.189851	5.26729	17.4611	57.8834	27.7443
Tan et al	1.728	0.103683	9.64476	16.6662	28.7991	93.0215
Tang et al	2.46	122.573	0.00815838	0.0200696	0.0493713	6.65592e-05
Zorzi et al	7.1	0.0134667	74.2574	527.228	3743.32	5514.17
			1915.9	748.241	3852.3	3.32219e+06
Combined Effect Size	0.390543				Q	3560.08
Variance	0.000521948				df	5
Standard Error	0.0228462				Numerator	3555.08
95% lower limit	0.345764				C	181.893
95% upper limit	0.435321				tau-sq	19.5448
					I-sq	0.998596
Random Effect
Study name	Variance Within	Variance Between	Variance Total	WT	ES*WT
Fu et al (1)	0.000549109	19.5448	19.5454	0.0511629	0.00511629
Fu et al (2)	0.178837	19.5448	19.7237	0.0507005	0.0430954
Liu et al	0.189851	19.5448	19.7347	0.0506722	0.167978
Tan et al	0.103683	19.5448	19.6485	0.0508944	0.0879455
Tang et al	122.573	19.5448	142.118	0.0070364	0.0173095
Zorzi et al	0.0134667	19.5448	19.5583	0.0511292	0.363017
				0.261596	0.684462
Combined Effect Size	2.61649		Overall Effect
Variance	3.8227		z-value	1.33824
Standard Error	1.95517		p-value (1-tailed)	0.090409
95% lower limit	-1.21565		p-value (2-tailed)	0.180818
95% upper limit	6.44863

## Sheet: Random Effects Model - FA
Absolute difference in means
Effect Size	ES (Vesterinen Eq 4)**	x_c = mean control	variance in x_c (=SD^2)	x_rx - mean treatment	Variance (=SD^2)	Corrected Combined SE
Liu et al	3.315	0.225	0.00187777	3.54	0.947378	0.189851
Tan et al	1.728	0.022	1.6e-05	1.75	0.5184	0.103683
Fixed Effect					Computing Tau^2
Study name	Effect Size	Variance	WT	ES*WT	ES^2*WT	WT^2
Liu et al	3.315	0.189851	5.26729	17.4611	57.8834	27.7443
Tan et al	1.728	0.103683	9.64476	16.6662	28.7991	93.0215
			14.912	34.1272	86.6825	120.766
Combined Effect Size	2.28857				Q	8.58015
Variance	0.0670599				df	1
Standard Error	0.258959				Numerator	7.58015
95% lower limit	1.78101				C	6.81351
95% upper limit	2.79613				tau-sq	1.11252
					I-sq	0.883452
Random Effect
Study name	Variance Within	Variance Between	Variance Total	WT	ES*WT
Liu et al	0.189851	1.11252	1.30237	0.767832	2.54536
Tan et al	0.103683	1.11252	1.2162	0.822233	1.42082
				1.59006	3.96618
Combined Effect Size	2.49435		Overall Effect
Variance	0.628905		z-value	3.14532
Standard Error	0.793035		p-value (1-tailed)	0.00082952
95% lower limit	0.940002		p-value (2-tailed)	0.00165904
95% upper limit	4.0487
